# Supplementary material for: Impact of El Niño-Southern Oscillation 2015-2016 on the soluble proteomic profile and cytolytic activity of Millepora alcicornis (“fire coral”) from the Mexican Caribbean
Source: PeerJ. 2019 Mar 18;7:e6593. doi: 10.7717/peerj.6593 (PMC6428038; doi:10.7717/peerj.6593)
Supplement: Supplemental Information 1 [file peerj-07-6593-s001.csv]

	% Hemolisis
protein concentration	nMa			bMa
-4	11.865	14.065	11.765	13.55	28.95	12.95
-3	14.565	12.465	12.565	10.75	11.55	13.05
-2	12.865	13.465	13.065	12.55	12.95	12.25
-1.5	11.065	12.765	14.865	14.55	13.85	15.75
-1	43.465	41.465	29.465	54.15	61.75	70.95
-0.5	92.065	97.565	84.865	102.45	88.35	79.75
0	93.365	87.365	99.065	90.85	89.15	93.15
0.5	92.065	86.965	102.365	94.35	89.45	92.05
1	91.165	94.465	88.965	94.85	89.85	89.65
PLA2 activity (?mol min?1mg?1)					Symbiont density (cell/cm2)				Chl a (mg/cm2)			Chl 2 (mg/cm2)
37.1482176	49.3902439				nMa	bMa			nMa	bMa		nMa	bMa
47.902439	50.6566604				5625000	3125000			10.5896	7.6039		6.79317	5.15191
39.0581614	47.2795497				5781250	3750000			10.64768	4.12397		11.09172	5.55325
					5000000	3906250			11.03858	7.51145		9.08997	3.73223
Proteolytic activity (U min?1 ?g?1 protein)
nMa	bMa
26.14	28.77
27.91	30.86
28.66	32.83
